# Supplementary material for: A Novel Tendon Injury Model, Induced by Collagenase Administration Combined with a Thermo-Responsive Hydrogel in Rats, Reproduces the Pathogenesis of Human Degenerative Tendinopathy
Source: Int J Mol Sci. 2024 Feb 3;25(3):1868. doi: 10.3390/ijms25031868 (PMC10855568; doi:10.3390/ijms25031868)
Supplement: Supplementary file 1 [file ijms-25-01868-s001.zip]

Archive with 1 entries (1 files):
- Vidal L et al. 2023 Video S1.mov
